# Supplementary material for: Underground guardians: how collagen and chitin amendments shape soil microbiome structure and function for Meloidogyne enterolobii control
Source: Microbiome. 2025 Jun 12;13:141. doi: 10.1186/s40168-025-02132-8 (PMC12160343; doi:10.1186/s40168-025-02132-8)
Supplement: Supplementary file 3 — Supplementary Material 2. [file 40168_2025_2132_MOESM2_ESM.xlsx]

## Sheet: std_Ch_vs_N
Taxa	Group1	Group2	Mean_Group1	Mean_Group2	P_value
Acidobacteriota	Ch	N	1.61112	5.50648	3.8954e-08
Actinobacteriota	Ch	N	53.7443	29.3079	0.00857728
Bacteroidota	Ch	N	3.76565	0.816721	0.00686013
Bdellovibrionota	Ch	N	0.472264	0.747875	0.0849392
Chloroflexi	Ch	N	9.33489	8.44154	0.897983
Firmicutes	Ch	N	6.24319	12.0787	0.0116363
Gemmatimonadota	Ch	N	0.570949	1.8438	3.05893e-06
Myxococcota	Ch	N	0.588622	2.14152	7.14419e-06
Patescibacteria	Ch	N	2.52426	1.58833	0.0857462
Planctomycetota	Ch	N	1.5707	2.93554	0.00160643
Proteobacteria	Ch	N	16.9124	32.1211	0.00114068
Verrucomicrobiota	Ch	N	0.882822	0.89099	0.964257
ch = chitin + N (nematode)
N = nematode
Standard inoculum pressure

## Sheet: high_Ch_vs_N
Taxa	Group1	Group2	Mean_Group1	Mean_Group2	P_value
Acidobacteriota	Ch	N	1.41881	3.83519	6.25187e-06
Actinobacteriota	Ch	N	58.4055	34.0513	5.0575e-07
Bacteroidota	Ch	N	1.87104	0.73979	0.000248485
Bdellovibrionota	Ch	N	0.263526	0.643113	0.000674834
Chloroflexi	Ch	N	2.27887	7.82959	3.71224e-06
Firmicutes	Ch	N	8.63906	14.539	0.00110785
Gemmatimonadota	Ch	N	0.541515	1.90421	1.26996e-06
Myxococcota	Ch	N	0.585347	2.29685	5.07865e-09
Patescibacteria	Ch	N	1.51475	1.49811	0.935226
Planctomycetota	Ch	N	2.4812	3.85235	0.000621259
Proteobacteria	Ch	N	20.1444	26.6169	0.000666851
Verrucomicrobiota	Ch	N	0.76996	0.978623	0.0315293
ch = chitin + N (nematode)
N = nematode
high inoculum pressure

## Sheet: Soil_A_vs_N_high
Taxa	Group1	Group2	Mean_Group1	Mean_Group2	P_value
Acidobacteriota	A	N	2.97144	2.42938	0.200865
Actinobacteriota	A	N	38.7823	43.2576	0.247077
Bacteroidota	A	N	1.12937	0.936904	0.393565
Bdellovibrionota	A	N	0.546361	0.459312	0.232593
Chloroflexi	A	N	5.76275	4.80036	0.271449
Firmicutes	A	N	18.4261	16.1797	0.454285
Gemmatimonadota	A	N	1.44254	1.13035	0.155587
Myxococcota	A	N	1.51464	1.51669	0.993698
Patescibacteria	A	N	1.39041	1.74215	0.00996823
Planctomycetota	A	N	3.25775	2.82763	0.142922
Proteobacteria	A	N	22.7503	22.4993	0.852914
Verrucomicrobiota	A	N	0.906064	0.766529	0.048926
A= agricultural soil
N=native soil
High inoculum

## Sheet: Soil_A_vs_N_std
Taxa	Group1	Group2	Mean_Group1	Mean_Group2	P_value
Acidobacteriota	A	N	3.65388	4.09245	0.442224
Actinobacteriota	A	N	39.809	31.5248	0.101114
Bacteroidota	A	N	2.09108	1.70512	0.572272
Bdellovibrionota	A	N	0.847906	0.839007	0.949743
Chloroflexi	A	N	5.20514	10.349	0.127404
Firmicutes	A	N	11.5703	13.176	0.462445
Gemmatimonadota	A	N	1.57825	1.45124	0.608569
Myxococcota	A	N	1.83052	1.61496	0.488972
Patescibacteria	A	N	1.63776	2.47466	0.00615939
Planctomycetota	A	N	2.57132	2.37738	0.558931
Proteobacteria	A	N	26.9061	27.567	0.804079
Verrucomicrobiota	A	N	1.04678	0.882114	0.2489
A= agricultural soil
N=native soil
High inoculum

## Sheet: std_Co_vs_N
Taxa	Group1	Group2	Mean_Group1	Mean_Group2	P_value
Acidobacteriota	Co	N	3.45412	5.50648	1.42494e-05
Actinobacteriota	Co	N	28.9017	29.3079	0.841365
Bacteroidota	Co	N	1.04825	0.816721	0.25715
Bdellovibrionota	Co	N	1.18882	0.747875	0.0113942
Chloroflexi	Co	N	5.28884	8.44154	0.000670063
Firmicutes	Co	N	21.3016	12.0787	5.53461e-05
Gemmatimonadota	Co	N	1.44879	1.8438	0.0483204
Myxococcota	Co	N	1.65583	2.14152	0.0806368
Patescibacteria	Co	N	2.49562	1.58833	0.0175272
Planctomycetota	Co	N	2.07346	2.93554	0.00380919
Proteobacteria	Co	N	28.6523	32.1211	0.0077157
Verrucomicrobiota	Co	N	0.891096	0.89099	0.999343
Co=collagen
N=nematode
Standard inoculum

## Sheet: high_Co_vs_N
Taxa	Group1	Group2	Mean_Group1	Mean_Group2	P_value
Acidobacteriota	Co	N	1.79685	3.83519	3.40137e-05
Actinobacteriota	Co	N	34.633	34.0513	0.815365
Bacteroidota	Co	N	0.573008	0.73979	0.186045
Bdellovibrionota	Co	N	0.52956	0.643113	0.212455
Chloroflexi	Co	N	3.76279	7.82959	6.26587e-05
Firmicutes	Co	N	31.1054	14.539	7.49971e-10
Gemmatimonadota	Co	N	0.885933	1.90421	1.91262e-05
Myxococcota	Co	N	1.0453	2.29685	4.71084e-07
Patescibacteria	Co	N	1.55163	1.49811	0.803641
Planctomycetota	Co	N	2.45136	3.85235	0.00103145
Proteobacteria	Co	N	19.5511	26.6169	2.20775e-07
Verrucomicrobiota	Co	N	0.678664	0.978623	0.00147431
Co=collagen
N=nematode
high inoculum pressure
