# Supplementary material for: Underground guardians: how collagen and chitin amendments shape soil microbiome structure and function for Meloidogyne enterolobii control
Source: Microbiome. 2025 Jun 12;13:141. doi: 10.1186/s40168-025-02132-8 (PMC12160343; doi:10.1186/s40168-025-02132-8)
Supplement: Supplementary file 4 — Supplementary Material 3. [file 40168_2025_2132_MOESM3_ESM.xlsx]

## Sheet: std_Ch_vs_N
Taxa	Group1	Group2	Mean_Group1	Mean_Group2	P_value
Acidibacter	Ch	N	0.756695	2.40934	0.00116199
Actinomadura	Ch	N	1.55123	3.27213	0.0737639
Actinoplanes	Ch	N	0.187785	0.351999	0.0484568
Bacillus	Ch	N	1.93713	4.79015	0.00243415
Cohnella	Ch	N	1.66193	2.55646	0.166163
Gemmatimonas	Ch	N	0.408583	1.05968	0.0030242
Kitasatospora	Ch	N	22.7912	0.0868305	0.0174798
Mycobacterium	Ch	N	0.717529	1.25456	0.00734417
Nocardioides	Ch	N	0.751959	1.63529	0.00105418
Paenibacillus	Ch	N	1.81906	2.39368	0.394271
Pedomicrobium	Ch	N	0.529698	1.73314	4.37624e-05
Pseudolabrys	Ch	N	0.616579	1.26236	0.00116307
Sphingomonas	Ch	N	0.633583	1.60259	0.00015473
Streptomyces	Ch	N	18.5323	5.47818	0.00419431

## Sheet: high_Ch_vs_N
Taxa	Group1	Group2	Mean_Group1	Mean_Group2	P_value
Acidibacter	Ch	N	0.58248	1.69567	1.74892e-06
Actinomadura	Ch	N	1.17048	3.26564	0.00387421
Actinoplanes	Ch	N	0.959722	1.08009	0.632362
Bacillus	Ch	N	2.45612	4.89556	1.53837e-07
Cohnella	Ch	N	1.54239	2.96899	0.000360099
Gemmatimonas	Ch	N	0.278738	1.19394	2.36104e-05
Kitasatospora	Ch	N	14.2676	0.120506	0.00309372
Mycobacterium	Ch	N	1.43882	1.28136	0.24885
Nocardioides	Ch	N	2.39491	2.32614	0.856746
Paenibacillus	Ch	N	2.78739	3.30124	0.464423
Pedomicrobium	Ch	N	0.274207	1.12538	4.17182e-07
Pseudolabrys	Ch	N	0.871412	1.24605	0.00413678
Sphingomonas	Ch	N	2.7155	1.6918	0.0535176
Streptomyces	Ch	N	21.8336	6.02297	3.82215e-05

## Sheet: Soil_A_vs_N_high
Taxa	Group1	Group2	Mean_Group1	Mean_Group2	P_value
Acidibacter	A	N	1.21158	1.01973	0.31813
Actinomadura	A	N	3.00342	1.4493	0.00392014
Actinoplanes	A	N	0.7917	1.26558	0.00914188
Bacillus	A	N	9.40624	8.9219	0.870183
Cohnella	A	N	2.58746	1.97585	0.0648379
Gemmatimonas	A	N	0.830856	0.632048	0.175868
Kitasatospora	A	N	6.31026	1.14835	0.0504655
Mycobacterium	A	N	1.19752	1.38247	0.0749269
Nocardioides	A	N	2.24652	3.06874	0.00293065
Paenibacillus	A	N	2.97623	2.54961	0.3876
Pedomicrobium	A	N	0.680756	0.686507	0.965712
Pseudolabrys	A	N	1.07314	1.00612	0.503297
Sphingomonas	A	N	1.59276	2.32175	0.0128042
Streptomyces	A	N	9.33225	11.7484	0.325824

## Sheet: Soil_A_vs_N_std
Taxa	Group1	Group2	Mean_Group1	Mean_Group2	P_value
Acidibacter	A	N	1.56263	1.43166	0.668869
Actinomadura	A	N	2.70796	4.08989	0.0475209
Actinoplanes	A	N	0.302737	0.360966	0.459862
Bacillus	A	N	5.33253	6.46762	0.512159
Cohnella	A	N	1.5041	2.37434	0.00961548
Gemmatimonas	A	N	1.04994	1.00813	0.842432
Kitasatospora	A	N	11.4165	0.106371	0.0240774
Mycobacterium	A	N	1.1387	0.850986	0.0219054
Nocardioides	A	N	1.41392	1.31632	0.646488
Paenibacillus	A	N	1.95493	2.51384	0.14077
Pedomicrobium	A	N	1.08083	1.19257	0.587776
Pseudolabrys	A	N	1.07146	0.855627	0.105648
Sphingomonas	A	N	1.24798	1.30313	0.758021
Streptomyces	A	N	7.92132	10.3701	0.331436

## Sheet: std_Co_vs_N
Taxa	Group1	Group2	Mean_Group1	Mean_Group2	P_value
Acidibacter	Co	N	1.27774	2.40934	0.0122358
Actinomadura	Co	N	3.02138	3.27213	0.775103
Actinoplanes	Co	N	0.327835	0.351999	0.742293
Bacillus	Co	N	14.2846	4.79015	2.99492e-07
Cohnella	Co	N	1.60985	2.55646	0.00788869
Gemmatimonas	Co	N	1.00754	1.05968	0.790435
Kitasatospora	Co	N	0.104526	0.0868305	0.480955
Mycobacterium	Co	N	0.909019	1.25456	0.0809009
Nocardioides	Co	N	1.82527	1.63529	0.511395
Paenibacillus	Co	N	2.13383	2.39368	0.459271
Pedomicrobium	Co	N	0.78976	1.73314	3.57404e-07
Pseudolabrys	Co	N	0.775005	1.26236	0.00469904
Sphingomonas	Co	N	1.59176	1.60259	0.94776
Streptomyces	Co	N	7.50958	5.47818	0.0542955

## Sheet: high_Co_vs_N
Taxa	Group1	Group2	Mean_Group1	Mean_Group2	P_value
Acidibacter	Co	N	0.689861	1.69567	4.72299e-06
Actinomadura	Co	N	0.883194	3.26564	0.00170554
Actinoplanes	Co	N	1.08776	1.08009	0.975002
Bacillus	Co	N	24.6281	4.89556	3.74619e-11
Cohnella	Co	N	1.35064	2.96899	0.000129869
Gemmatimonas	Co	N	0.446285	1.19394	0.000116927
Kitasatospora	Co	N	0.411784	0.120506	0.00150855
Mycobacterium	Co	N	1.01605	1.28136	0.0276553
Nocardioides	Co	N	3.30997	2.32614	0.00691243
Paenibacillus	Co	N	1.54924	3.30124	0.000116974
Pedomicrobium	Co	N	0.378563	1.12538	1.60788e-06
Pseudolabrys	Co	N	0.942215	1.24605	0.00990455
Sphingomonas	Co	N	1.90843	1.6918	0.447945
Streptomyces	Co	N	8.53094	6.02297	0.0101347
