# Supplementary material for: Underground guardians: how collagen and chitin amendments shape soil microbiome structure and function for Meloidogyne enterolobii control
Source: Microbiome. 2025 Jun 12;13:141. doi: 10.1186/s40168-025-02132-8 (PMC12160343; doi:10.1186/s40168-025-02132-8)
Supplement: Supplementary file 5 — Supplementary Material 4. [file 40168_2025_2132_MOESM4_ESM.xlsx]

## Sheet: Soil_A_vs_N_high
Taxa

## Sheet: Soil_A_vs_N_std
Taxa

## Sheet: std_Ch_vs_N
Taxa

## Sheet: std_Co_vs_N
Taxa

## Sheet: high_Ch_vs_N
Taxa

## Sheet: high_Co_vs_N
Taxa
